# Supplementary material for: Discovery of Benzopyrone-Based Candidates as Potential Antimicrobial and Photochemotherapeutic Agents through Inhibition of DNA Gyrase Enzyme B: Design, Synthesis, In Vitro and In Silico Evaluation
Source: Pharmaceuticals (Basel). 2024 Sep 11;17(9):1197. doi: 10.3390/ph17091197 (PMC11434840; doi:10.3390/ph17091197)
Supplement: Supplementary file 1 [file pharmaceuticals-17-01197-s001.zip]

Archive with 1 entries (1 files):
- pharmaceuticals-3134840-supplementary.pdf
